# Supplementary material for: Characterization of patients requiring inpatient hospital ethics consults- A single center study
Source: PLoS One. 2024 Apr 2;19(4):e0296763. doi: 10.1371/journal.pone.0296763 (PMC10986956; doi:10.1371/journal.pone.0296763)
Supplement: S1 Data — (XLSX) [file pone.0296763.s002.xlsx]

## Sheet: Sheet1
Age	Sex	Sex	consult_dx	consult_dx	consult_dx	consult_dx	consult_dx	consult_dx	consult_dx	consult_dx	consult_dx	consult_dx	principal_dx	principal_dx	principal_dx	principal_dx	principal_dx	principal_dx	principal_dx	principal_dx	principal_dx	principal_dx	Year	Year	Year	Year	Year	90_day_admit_num	time_to_consult	Language	Language	Language	Language	Language	Language	Religion	Religion	Religion	Religion	Religion	Religion	Capacity	Capacity	capacity_reason	capacity_reason	capacity_reason	capacity_reason	capacity_reason	num_ethics_meetings
	Female	male	Cancer	Covid19	Other Infection	Drug Abuse	Psychiatric	OB/GYN	Neuro	Cardiac	Trauma	Other	Cancer	Covid19	Other Infection	Drug Abuse	Psychiatric	OB/GYN	Neuro	Cardiac	Trauma	Other	2017	2018	2019	2020	2021			English	Spanish	Vietnamese	Korean	Mandarin	Other	Christian	Buddhist	Moslem	Jewish	Other	unknown	yes	No	Intubated	Unconciosu	Psychiatric	other_cognitive_impairment	other
35	1							1										1								1		1	26		1										1		1				1		2
83	1								1										1							1		1	19			1					1						1				1		1
80	1			1										1												1		1	4	1						1							1		1				2
70	1								1										1							1		1	14	1											1			1	1				2
71		1		1										1												1		1	8	1											1		1	1	1				2
89		1		1						1		1		1													1	1	7						1						1	1							1
67	1											1										1					1	2	3	1											1		1				1 (delerium)		1
71		1									1										1						1	1	37	1						1							1		1				1
64	1						1										1										1	1	10	1											1		1			1			1
65	1			1										1													1	1	9		1					1							1					bed bound, cerebral palsy	1
58	1					1				1						1											1	6	2	1											1	1							1
79		1		1										1													1	1	29		1										1		1	1					1
80		1	1									1	1														1	2	18						Farsi						1		1	1	1		1 (encephalopathy)		1
78		1		1										1													1	1	21			1				1							1	1	1				1
65	1		1				1						1														1	0	NA	1						1							1			1			1
81		1	1								1		1														1	1	1	1						1							1				1 (AMS)		1
90		1					1										1										1	1	8			1					1						1				1 (dementia)		1
72		1							1										1								1	1	45						Mon-Khmer						1		1	1	1	1			1
85	1			1										1													1	1	33						1	1							1				1 (AMS)		1
67		1		1										1													1	1	14	1											1		1	1	1				2
85		1								1		1								1							1	1	1				1			1							1				1		1
58		1			1	1									1												1	1	20	1											1		1	1			1 (encephalopathy)		1
29	1							1										1									1	0	NA		1					1						1							1
47		1	1										1														1	3	29	1						1							1	1			1		1
35		1					1		1										1								1	2	1	1											1		1			1			1
71		1			1							1			1												1	1	9	1											1		1				1 (AMS)		2
67		1									1										1						1	1	6			1									1		1		1				1
57		1								1										1							1	2	10	1											1		1				1 (delerium)		1
59		1			1				1						1												1	0	NA	1						1						1							1
94	1				1										1												1	1	4		1					1							1			1			1
40	1							1										1									1	1	34	1											1		1			1			2
67		1	1				1						1														1	1	13	1						1							1			1			1
67		1							1	1										1							1	1	6	1											1		1				1 (encephalopathy, dementia)		1
55	1								1										1								1	1	1	1						1							1			1			1
51	1		1										1														1	1	24	1						1							1				1 (brain mets)		1
38	1						1	1										1									1	2	3	1						1							1			1			1
48		1			1										1												1	1	25	1						1							1	1					1
51		1		1										1													1	1	33		1										1		1	1					1
47		1							1		1										1						1	1	20	1						1							1		1				2
73		1								1		1								1							1	2	10	1											1		1		1				1
45		1	1										1														1	1	21		1					1							1	1	1				1
85		1			1		1								1												1	1	2	1						1							1			1	doesnt meet criteria for psych hold, but deemed to not have capacity to make medical decisions due to psych reasons		1
36 days		1										1										1					1	1	8	1											1		1					newborn	1
27	1						1	1										1									1	1	35	1											1		1			1			2
24	1				1	1									1												1	1	20	1											1	1							1
74	1				1										1												1	2	4	1											1		1	1			1 (CVA)		1
70		1	1		1								1														1	1	28	1						1							1	1	1				1
53		1		1										1													1	1	38	1						1							1	1			1		1
39		1					1										1										1	2	6	1											1		1		1				1
20		1										1										1				1		1	61	1											1		1				1		2
48		1			1										1											1		1	12	1						1							1		1				2
37		1			1										1											1		2	4	1											1	1							1
62		1		1										1												1		2	14	1											1		1	1					1
57		1		1										1												1		1	37		1					1							1	1					1
28																										1			0
60	1		1				1										1									1		1	4	1											1		1			1			1
71		1							1										1							1		1	6	1						1							1				1 (2/2 stroke)		1
26	1										1										1					1		1	1	1						1							1		1				1
58		1							1										1							1		2	2		1										1		1				1		1
83		1							1										1							1		1	3	1											1		1				1 (has conservator)		1
70		1							1		1										1					1		1	4	1											1		1				1	(and intubated)	1
69		1																								1		2	5		1					1							1				1		1
71	1											1										1				1		1	15			1									1		1			1			1
76	1											1										1				1		1	4			1									1		1				1 (bed-bound, non-verbal)		1
74	1						1										1									1		1	14	1											1		1			1			1
66		1		1										1												1		1	53		1					1													1
80	1						1										1									1		1	9						1 (turkish)						1		1			1			1
60		1	1										1													1		2	4	1						1									1				1
56		1									1										1					1		1	4	1											1		1				1		1
66		1																				1				1		2 (one after discharge)	10	1											1		1				1		1
77		1							1		1										1					1			NA	1						1							1		1 (essentially brain dead after TBI)				3 (first deleted)
***		1								1										1						1		1	5	1						1							1		1 (unconscious after MI)				1 (but spoke to dastur again on 11/2)
78		1							1										1							1		1	2	1											1		1	1	1				2
41		1								1										1						1		3	2						1 (sign language)						1		1 (asking for another decision maker)				1 (described as incapacitated)		2
69		1	1										1													1		1	5		1									1			1	1				1 (sedated)	1
68		1		1										1												1		3	37	1								1					1	1	1				1
56		1																								1		5	50		1					1							1				1 (vascular dementia, is this psych?)		1
78		1										1										1				1		1	2	1										1			1	1			1 (unresponsive)		2
61		1								1										1						1		1	3	1											1		1				1 (stroke)		1
64		1	1										1													1		1	7	1											1		1					1 ("due to his disease")	2
82		1								1										1						1		1	2		1									1			1				1 (anoxic brain injury)		2
75	1											1										1				1		1	5			1								1			1		1		1		1
78	1											1										1				1		5	43	1						1							1		1				1
82		1	1										1													1		1	2		1										1		1				1 (anoxic brain damage)		2
85		1		1										1												1		1	10			1									1		1	1					1
38		1	1										1													1		1	4	1						1							1			1 (2/2 tumor)			1
40		1							1										1							1		2	10	1						1							1				1 (vegetative state)		1
62	1								1										1							1		3	5	1											1		1		1 (not alert to person, place, time, and situation)		1		1
49		1							1										1							1		1	3	1											1		1				1 (2/2 R-MCA stroke)		2
68		1							1										1							1		1	20			1								1			1				1 (aphasic)		1
53		1		1										1												1		1	26	1										1 (jehovah's witness)			1	1					1
73		1										1										1				1		1	2	1											1		1			1 (schizophrenia)			1
60		1		1										1												1		1	11		1										1		1	1	1 (sedated)				1
28		1										1										1			1			1	24	1											1		1				1	encephalopathy	1
65		1									1										1				1			1	4	1											1		1		1				1
45		1	1										1												1			2	13	1						1							1				1		1
30	1						1	1										1							1			2	1	1											1		1			1			1
69		1	1										1												1			1	12	1											1		1				1		1
24		1					1										1								1			1	1	1						1							1				1		1
30		1									1										1				1			1	7	1											1		1				1	TBI	1
61		1			1							1			1										1			1	8	1											1		1				1	dementia	1
59		1							1										1						1			1	5		1					1							1		1				1
52	1										1										1				1			1	14		1										1		1		1			Brain injury	1
51		1			1										1										1			1	45	1						1							1				1	infection/CVA	1
57		1	1										1												1			1	15	1											1	1							1
56		1							1										1						1			1	6	1											1		1				1	stroke	1
63	1						1										1								1			1	36	1											1		1			1			1
75	1				1										1										1			1	2	1						1						1							1
90		1					1										1								1			2	4	Unknown											1		1					Dementia	2
66	1		1										1												1			1	6			1									1		1					Dementia	1
81		1			1										1										1			1	18			1					1					1							1
42		1			1										1										1			1	7	1											1		1		1				1
45		1								1		1								1					1			1	49		1					1							1		1				1
75	1						1										1								1			1	10	1											1		1			1			1
37	1							1										1							1			1	0	1						1						1							1
96	1									1										1					1			1	4	1						1							1					Unknown	2
47	1				1										1										1			2	5	1											1		1					nonverbal	1
67		1							1										1						1			1	17	1						1							1		1			non responsive from brain injury	1
29		1			1										1										1			2	9	1											1	1							1
75		1										1										1			1			2	7	1											1		1					anemia, comorbidities	1
43	1		1				1						1												1			1	3	1		1 (english listed as preferred, but used interpreter)									1		1			1			2
60		1										1										1			1			2	51		1					1							1				1		2
78		1	1										1									Cancer w/cognitive impairment (impairment necessitated consult)			1			2	NA	1											1		1				1		2
27	1						1										1								1			1	1	1											1		1			1			1
75		1	1										1												1			1	34						1 (farsi)						1		1				1		1
73		1										1										1			1			1	7	1						1							1				1		1
87	1						1										1								1			2	3				1			1							1			1			1
92	1											1										1			1			1	4			1									1		1				1		1
70		1																				1			1			7	0	1											1
47	1											1										1			1			5	2		1					1							1				1		2
54		1										1										1			1			2	6	1											1	1						1	1
63		1										1										1			1			1	7		1										1		1				1		1
58		1				1			1			1							1			1			1			1	9	1											1		1				1		1
74		1													1										1			1	12			1				1							1				1 (extubated prior to consult)		1
83	1											1										1			1			2	2	1											1		1				1		1
23	1		1										1												1			1	53		1					1						1						1	1
65		1										1										1			1			1	6	1						1							1				1		1
63		1										1										1			1			1	1	1											1		1				1		1
80	1						1										1								1			1	8						1 (turkish)			1					1			1			1
49		1					1				1										1				1			1	7	1											1		1			1			1
60		1										1										1			1			2	56	1						1							1				1		1
25		1								1										1					1			2	10	1						1							1				1		1
90		1					1					1					1								1			2	6	1										1			1			1			1
56		1			1										1										1			4	6			1					1						1				1 (altered mental status 2/2 infection)		1
77		1										1										1			1			4	5			1				1											1		1
43		1										1										1			1			2	47			1					1						1	1	1				1
60		1							1										1						1			5	NA	1						1						1 (deferring to daughter)						1	1
59		1					1										1								1			2	24		1					1							1				1 (is cognitive impairment psych?)		1
48		1		1						1		1		1											1				12		1					1							1		1		1		2
84	1				1							1			1									1				3	14						1	1							1					nonspecific	2
58		1									1										1			1				2	3	1								1					1					nonspecific	4
26	1				1							1			1									1				3	23	1						1							1				1		2
57		1								1		1								1				1				1	9	1											1		1				1	encephalopathy, other	2
22	1							1										1						1				3	5	1						1						1							1
63		1	1										1											1				1	9			1				1						1							2
83	1		1		1										1									1				1	2	1						1				Lutheran		Yet to be determined							1
85	1				1							1			1									1				1	15			1					1						1	1					1
80		1										1										1		1				2	8				1								1		1				1	delerium	1
73	1								1		1										1			1				1	8	1											1		1					stroke	2
79	1										1										1			1				1	9	1											1		1					hemmorhage/brain injury	1
118		1							1										1					1				1	7	1											1		1		1			TBI	2
62	1						1										1							1				2	13	1						1							1			1		Dementia	1
27	1								1										1					1				1	7	1											1		1					TBI	1
54		1	1				1	1	1				1											1				1	10	1											1		1					Brain mets	1
65		1	1				1		1				1											1				1	1	1						1							1				1	CNS lymphoma	1
36	1						1	1										1						1				1	27	1											1		1			1			1
61		1			1							1			1									1				1	83	1						1							1					AMS/nonspecific	1
95		1	1							1		1	1											1				3	23			1				1						1							1
33		1							1		1										1			1				1	11	1						1							1	1	1			TBI	1
		1										1										1		1					7	1											1		1				1		1
79		1	1									1	1											1				1	0	1											1						1		1
42		1			1										1									1				1	6	1											1		1		1				1
32	1																							1				4	23	1											1	1						1
62	1								1										1					1				1	9	1						1							1				1		1
87	1								1										1						1			2	18	1						1													1
56	1	1	1										1												1			4	NA	1						1						1						1	1
61			1										1												1			2	3	1						1 (one note said she was at church)							1				1 (aphasia)		2
75	1	1	1										1												1			1	16	1										1			1				1		1
48		1								1										1					1			1	0	1											1		1		1				1
91		1																							1			2	3	1											1						1		1
59		1										1										1			1			2	NA	1						1							1				1		1
79			1										1												1			4	24	1						1							1				1		1
80	1				1										1										1			3	10	1						1							1				1		1
59	1						1										1								1			2	14	1										1 (Hindu)			1			1			1
66	1		1										1												1			1	27	1						1							1				1		2
27	1		1										1												1			1	28	1						1							1				1		1
74	1	1			1										1										1			2	12			1				1							1				1		1
88		1			1							1			1										1			6	3				1			1							1				1		1
63		1								1										1					1			1	1	1											1		1				1		1
60							1					1										1			1			2	20	1						1							1				1 (is cognitive impairment psych?)		1
79		1					1			1										1					1			3	6	1						1							1			1			1
71	1		1										1												1			1	16	1											1 (spiritual care)		1			1 (2/2 cancer)			1
80	1				1										1										1			2	1	1						1							1				1 (cognitive decline (psych?))		1
35		1	1										1												1			2	9	1											1	1						1	1
88		1					1		1										1						1			1	7	1						1						1							1
71	1											1										1		1				1	20	1											1		1				1	nonspecific neuro	6
68		1					1			1		1										1	1					1	3			1				1							1			1		dementia	1
83	1				1		1								1								1					1	13			1									1		1			1		dementia	2
102	1				1										1								1					1	5						Chinese						1		1					CVA	1
52	1					1			1										1				1					1	2	1											1		1			1			1
66		1										1										1	1					1	63						Arabic	1							1	1			1		1
6 wks		1							1			1							1					1				1	48	1											1		1					Newborn	1
65		1			1				1						1									1				2	4						Urdu			1					1	1			1	TBI	1
61		1	1				1						1											1				2	6	1											1		1				1		1
55		1	1										1											1				1	14	1											1		1			1			1
66		1	1										1											1				2	15	1						1							1				1 (ventilator dependent)		1
64		1							1										1					1				3	11		1					1							1				1		3
53		1			1										1									1				1	13		1										1		1					1	1
92	1				1										1									1				1	16	1						1							1				1		1
77		1																						1				4	10	1						1							1				1		1
55		1	1										1											1				1	42	1						1							1			1			1
33	1				1										1									1				2	2	1						1						1							1
32	1		1										1											1				11	5	1						1							1	1					1
87		1										1										1		1				1	12	1						1						1					1		3
87	1		1										1											1				3	12		1					1							1			1 (delirium)			2
55		1							1		1	1									1			1				1	21	1						1							1					1	1
62		1	1										1											1				2	32	1						1 (oriental orthodox)							1					1	1
29	1											1										1		1				2	4	1											1		1				1		1
83		1	1										1											1				4	2	1				1		1							1					1	2
118		1										1										1		1				1	9		1					1							1				1		1
24		1									1										1			1				1	4	1						1						1						1	5
93		1	1										1											1				1	9	1						1						1							1
90		1							1										1					1				1	3	1										1 (non-denominational)			1				1		1
49	1											1										1		1				2	43	1						1							1					1	1
55		1										1										1		1				2	56		1					1							1			1 (got psych consult to determine capacity, wasn't 100% sure)			1
23	1																							1				1	5	1											1	1							1
41		1								1										1				1				1	11	1											1		1					1 (recovering but no capacity at time of consult)	1
13		1									1										1			1				1	6	1						1 (orthodox)							1					Minor	1
52	1				1		1					1			1									1				1	4	1						1							1			1		Psychosis	1
85		1					1			1		1										1		1				1	24			1					1						1				1	dementia, nonspecific	1
79	1						1					1										1		1				3	3	1									1				1				1	impaired cognition, nonspecific	1
23		1					1										1							1				1	8	1						1							1			1			1
67		1							1										1					1				1	2	1											1	1							1
51		1					1										1							1				1	4	1							1						1			1			2
73		1							1										1					1				1	7	1											1		1				1	Stroke	1
30		1										1										1		1					13	1											1		1				1	encephalitis	1
[truncated: 13 more columns]
